# Supplementary material for: Two mycoheterotrophic orchids from Thailand tropical dipterocarpacean forests associate with a broad diversity of ectomycorrhizal fungi
Source: BMC Biol. 2009 Aug 14;7:51. doi: 10.1186/1741-7007-7-51 (PMC2745373; doi:10.1186/1741-7007-7-51)
Supplement: Additional file 1 — Table S1. Origin and accession numbers of orchids collected for the Neottieae phylogeny. Bold numbers indicate the sequences obtained in this study, the others were retrieved from GenBank. [file 1741-7007-7-51-S1.xls]

## Sheet: Feuil1
Orchid species	Country	Accession Number in GenBank
		ITS	rbcL	trnS-G
Cephalanthera longifolia	France	DQ182464	FJ454875	FJ454885
Cephalanthera rubra	France	AY146445	FJ454876	FJ454887
Cephalanthera exigua	Thailand	FJ454868	-	-
Epipactis fageticola	France	AY351382	FJ454877	FJ454888
Epipactis fibri	France	-	FJ454878	FJ454889
Epipactis leptochila	France	FJ454870	FJ454879	FJ454890
Epipactis microphylla	France	AY986962	FJ454880	FJ454891
Epipactis muelleri	France	FJ454871	FJ454881	FJ454892
Epipactis palustris	France	AY146448	FJ454882	-
Epipactis flava	Thailand	FJ454869	-	-
Aphyllorchis caudata	Thailand	FJ454866	FJ454873	-
Aphyllorchis montana	Thailand	FJ454867	FJ454874	FJ454884
Thaia saprophytica	Thailand	FJ454872	-	-
