# Supplementary material for: Two mycoheterotrophic orchids from Thailand tropical dipterocarpacean forests associate with a broad diversity of ectomycorrhizal fungi
Source: BMC Biol. 2009 Aug 14;7:51. doi: 10.1186/1741-7007-7-51 (PMC2745373; doi:10.1186/1741-7007-7-51)
Supplement: Additional file 2 — Table S2. Fungi identified from A. montana, A. caudata and C. exigua mycorrhizae. α Putative species were delineated on a 97% internal transcribed spacer similarity threshold; whenever several species belong to the same taxon, their name includes a number to distinguish them, e.g. Russulaceae sp. #3. β Putative ecologies: ECM, ectomycorrhizal fungus; E: endophyte (sensu Julou et al. [41]); R: rhizoctonia; S: saprobe. γ ITS: Internal transcribed spacer; 28S: large ribosomal DNA subunit (28S); LrDNA: mitochondrial ribosomal DNA. Small letters refer to the DNA source used for identification, and upper numbers to the number of identical sequences retrieved from the same individual: d, direct PCR from root DNA; c, cloned PCR product from root DNA, r, inferred from RFLP profile; p, PCR from peloton DNA. [file 1741-7007-7-51-S2.xls]

## Sheet: Feuil1
Orchid species		Orchid individual	GenBank accession number	Putative fungal speciesα		Putative fungal ecologyβ	Locus sequencedγ	Accession number and name of the best informative BLAST
and site
Aphyllorchis montana
	Doi Suthep #1	AMD5	FJ454937	Resinicium sp.	#5	S	ITS d1	DQ826555	Resinicium monticola
			FJ454938	Russulaceae sp.	#26	ECM	ITS d1	DQ422024	Russula illota
		AMD9	FJ454939	Russulaceae sp.	#33	ECM	28S d1	AF325311	Russula mairei
			FJ454940	Russulaceae sp.	#45	ECM	ITS d1	EU598181	Russula vinacea
			FJ454941	Thanatephorus sp.	#1	R	28S d1	AF354079	Thanatephorus cucumeris
			FJ454942	Thelephoraceae sp.	#1	ECM	ITS d2	EF218826	Thelephoraceae
			FJ454943	Thelephoraceae sp.	#2	ECM	LrDNA d2	AY634155	Thelephoraceae
			FJ454944	Thelephoraceae sp.	#3	ECM	28S d1	AY586717	Thelephoraceae
		AMD11	FJ454920	Resinicium sp.	#1	S	ITS d3	DQ826555	Resinicium monticola
			FJ454921	Resinicium sp.	#2	S	ITS d1	DQ826555	Resinicium monticola
		AMD12	FJ454922	Clavulina sp.	#12	ECM	ITS c1	AJ534708	Clavulinaceae
			FJ454923	Russulaceae sp.	#17	ECM	28S d3	AB154730	Russula cutefracta
			FJ454924	Russulaceae sp.	#18	ECM	ITS d3	DQ422033	Russula cyanoxantha
			FJ454925	Russulaceae sp.	#19	ECM	ITS c1	AF345251	Russula cyanoxantha
			FJ454926	Russulaceae sp.	#20	ECM	ITS c1	DQ422033	Russula cyanoxantha
			FJ454927	Russulaceae sp.	#42	ECM	ITS c1	EU819436	Russula variata
		AMD13	FJ454928	Cylindrocladiella sp.	#1	E	ITS d1	EU330631	Cylindrocladiella sp.
			FJ454929	Russulaceae sp.	#34	ECM	ITS d1	AY061693	Russula mustelina
		AMD14	FJ454930	Aphyllophorales sp.	#1	E	28S d1	DQ327651	Aphyllophorales
			FJ454931	Russulaceae sp.	#21	ECM	ITS d4	AF345251	Russula cyanoxantha
			FJ454932	Thelephoraceae sp.	#4	ECM	ITS d3	EF619800	Thelephoraceae
			FJ454933	Thelephoraceae sp.	#5	ECM	ITS d3	AJ534914	Thelephoraceae
			FJ454934	Thelephoraceae sp.	#6	ECM	LrDNA d1	AY010259	Thelephoraceae
		AMD24	FJ454935	Resinicium sp.	#3	S	ITS d1	DQ826554	Resinicium monticola
			FJ454936	Resinicium sp.	#4	S	ITS d1	DQ826555	Resinicium monticola
		AMDB1	FJ454945	Galactomyces sp.	#1	S	ITS d1	DQ907937	Galactomyces geotrichum
			FJ454946	Thelephoraceae sp.	#7	ECM	ITS d1	AF430289	Thelephoraceae
		AMDB4	FJ454947	Amanita sp.	#1	ECM	ITS d1	AF042643	Amanita muscaria
			FJ454948	Cortinarius sp.	#2	ECM	ITS d1	DQ481831	Cortinarius sp.
			FJ454949	Coscinocladium sp.	#1	S	ITS d1	AY449721	Coscinocladium gaditanum
			FJ454950	Trametes sp.	#1	S	ITS d1	AB158314	Trametes ochracea
		AMDB5	FJ454951	Thanatephorus sp.	#6	R	ITS d1	EU218892	Thanatephorus ochraceus
		AMDB7	FJ454952	Russulaceae sp.	#1	E	ITS c1	EF694655	Hypocreales
			FJ454953	Thanatephorus sp.	#3	R	ITS d1	EU218892	Thanatephorus ochraceus
			FJ454954	Thanatephorus sp.	#4	R	ITS d1	EU218892	Thanatephorus ochraceus
	Doi Suthep #2	AM2D1	FJ454955	Clavulina sp.	#13	ECM	ITS d1	AJ534710	Clavulinaceae
			FJ454956	Russulaceae sp.	#27	ECM	ITS d2	DQ422024	Russula illota
			FJ454957	Russulaceae sp.	#32	ECM	ITS d2	AY061735	Russula laurocerasi
		AM2D2	FJ454958	Russulaceae sp.	#28	ECM	ITS d2	DQ422024	Russula illota
			FJ454959	Russulaceae sp.	#29	ECM	ITS d2	AY061735	Russula laurocerasi
		AM2D3	FJ454960	Russulaceae sp.	#24	ECM	ITS d1	DQ422024	Russula illota
			FJ454961	Russulaceae sp.	#30	ECM	ITS d1	AY061735	Russula laurocerasi
			FJ454962	Russulaceae sp.	#31	ECM	LrDNA d1	AD001632	Russula laurocerasi
		AM2D4	FJ454963	Coltriciella sp.	#1	ECM	28S d1	AM412248	Coltriciella dependens
			FJ454964	Coltriciella sp.	#2	ECM	ITS d2	AM412254	Coltriciella dependens
			FJ454965	Russulaceae sp.	#24	ECM	ITS d6	DQ422024	Russula illota
			FJ454966	Thelephoraceae sp.	#8	ECM	ITS d3	AJ534914	Thelephoraceae
		AMD4.7	FJ454968	Russulaceae sp.	#15	ECM	ITS d1	DQ422031	Russula aff. sapinea
			FJ454969	Russulaceae sp.	#16	ECM	ITS d1	DQ422029	Russula albonigra
		AMD6.1	FJ454970	Alternaria sp.	#1	S	ITS d1	AY154712	Alternaria tenuissima
			FJ454973	Helotiales sp.	#4	ECM	ITS p2	DQ497962	Helotiaceae
			FJ454972	Malassezia sp.	#2	S	ITS d1	EU046072	Malassezia sp.
			FJ454956	Russulaceae sp.	#27	ECM	ITS p4	DQ422024	Russula illota
			FJ454971	Thanatephorus sp.	#2	R	ITS d1	AF354067	Thanatephorus cucumeris
		AMD6.2	FJ454973	Helotiales sp.	#4	ECM	ITS d1	DQ497962	Helotiaceae
			FJ454974	Peniophora sp.	#1	S	ITS d1	EU118651	Peniophora pini
		AMD7.1	FJ454975	Amanita sp.	#2	ECM	ITS d1	AB015683	Amanita spissacea
			FJ454977	Clavulina sp.	#10	ECM	ITS d1	DQ202266	Clavulina sp.
			FJ454977	Clavulina sp.	#10	ECM	ITS p4	DQ202266	Clavulina sp.
			FJ454976	Clavulina sp.	#6	ECM	ITS d2	EU118616	Clavulina cinerea
			FJ454978	Gymnomyces sp.	#1	ECM	ITS d1	AY239349	Gymnomyces fallax
			FJ454982	Russulaceae sp.	#12	ECM	ITS d1	EU598179	Russula abietina
			FJ623066	Russulaceae sp.	#47	ECM	ITS p1	DQ422024	Russula illota
			FJ454980	Thelephoraceae sp.	#10	ECM	ITS d1	DQ974780	Thelephoraceae
			FJ454981	Thelephoraceae sp.	#31	ECM	ITS d1	AB259143	Thelephoraceae
			FJ454979	Thelephoraceae sp.	#9	ECM	ITS d1	EF661987	Thelephoraceae
			FJ454979	Thelephoraceae sp.	#9	ECM	ITS p2	EF661987	Thelephoraceae
		AMD8.2	FJ454983	Thelephoraceae sp.	#11	ECM	ITS d1	AM087283	Thelephoraceae
		AMD8.5	FJ454984	Hypocrea sp.	#1	E	ITS d1	AB027384	Hypocrea lutea
			FJ454985	Thanatephorus sp.	#5	R	ITS d1	EU218892	Thanatephorus ochraceus
		AMD9.5	FJ454986	Clavulina sp.	#1	ECM	ITS d1	EU118616	Clavulina cinerea
		AMD10.1	FJ454967	Russulaceae sp.	#14	ECM	ITS d1	DQ422031	Russula aff. sapinea
	Queen Sirikit	AMQ1	FJ454988	Russulaceae sp.	#13	ECM	ITS d1	DQ421999	Russula aeruginea
	Botanical		FJ454989	Russulaceae sp.	#35	ECM	28S d1	AB154708	Russula nigricans
	Garden #1		FJ454990	Russulaceae sp.	#36	ECM	ITS d1	AM087260	Russula nigricans
			FJ454987	Russulaceae sp.	#8	ECM	ITS d1	AY606959	Lactarius volemus
			FJ454991	Thelephoraceae sp.	#12	ECM	ITS d4	AJ893341	Thelephoraceae
			FJ454992	Thelephoraceae sp.	#13	ECM	LrDNA d2	U86855	Thelephoraceae
			FJ454993	Thelephoraceae sp.	#32	ECM	ITS c1	EF218826	Thelephoraceae
			FJ454994	Thelephoraceae sp.	#33	ECM	ITS d3	AJ879665	Thelephoraceae
		AMQ2	FJ454996	Russulaceae sp.	#37	ECM	ITS c2	EU597075	Russula nigricans
			FJ454997	Thelephoraceae sp.	#34	ECM	ITS d4	EF218826	Thelephoraceae
		AMQ3	FJ454998	Clavulina sp.	#7	ECM	ITS c1	EU118616	Clavulina cinerea
			FJ454999	Clavulina sp.	#9	ECM	LrDNA d2	AY323510	Clavulina cristata
			FJ455000	Malassezia sp.	#1	S	ITS d1	AY387144	Malassezia restricta
			FJ455001	Russulaceae sp.	#25	ECM	28S d1	DQ422024	Russula illota
		AMQ4	FJ455002	Clavulina sp.	#2	ECM	ITS d2	EU118616	Clavulina cinerea
			FJ455003	Clavulina sp.	#3	ECM	ITS d1	EU118616	Clavulina cinerea
			FJ455004	Russulaceae sp.	#46	ECM	ITS c1	DQ061911	Russulaceae
			FJ455005	Thelephoraceae sp.	#35	ECM	ITS d1	EF218826	Thelephoraceae
		AMQ5	FJ455006	Athelia sp.	#1	ECM	ITS d1	U85799	Athelia pellicularis
			FJ455007	Clavulina sp.	#8	ECM	ITS d3	EU118616	Clavulina cinerea
			FJ455008	Neonectria sp.	#1	E	ITS c1	EF601622	Neonectria sp.
		AMQ6	FJ455009	Hormonema sp.	#1	S	ITS c1	AJ244248	Hormonema prunorum
			FJ455010	Russulaceae sp.	#9	ECM	ITS d2	AY606959	Lactarius volemus
			FJ455011	Sebacina sp.	#3	ECM	ITS c2	AF465191	Sebacina sp.
			FJ455012	Sebacina sp.	#5	ECM	ITS d1	EF030882	Sebacinales
		AMQ9	FJ455013	Clavulina sp.	#4	ECM	ITS d2	EU118616	Clavulina cinerea
			FJ455014	Cortinarius sp.	#1	ECM	ITS d1	DQ139984	Cortinarius sordidemaculatus
			FJ455015	Russulaceae sp.	#10	ECM	ITS d1	AY606959	Lactarius volemus
			FJ455016	Russulaceae sp.	#10	ECM	ITS d2	AY606959	Lactarius volemus
			FJ455017	Russulaceae sp.	#11	ECM	ITS d1	AY606959	Lactarius volemus
		AMQ11	FJ454995	Clavulina sp.	#5	ECM	ITS d1	EU118616	Clavulina cinerea
	Queen Sirikit	AMQP2	FJ455018	Thelephoraceae sp.	#14	ECM	ITS d1	EF218826	Thelephoraceae
	Botanical	AMQP3	FJ455019	Thelephoraceae sp.	#15	ECM	ITS d1	DQ990851	Thelephoraceae
	Garden #2
	Nam Nao	AMN1	FJ455023	Phialemonium sp.	#1	S	ITS d1	AY188371	Phialemonium aff. dimorphosporum
			FJ455020	Russulaceae sp.	#6	ECM	ITS d1	DQ421971	Lactarius longisporus
			FJ455021	Russulaceae sp.	#6	ECM	ITS d1	DQ421971	Lactarius longisporus
			FJ455022	Russulaceae sp.	#7	ECM	ITS d1	DQ421971	Lactarius longisporus
			FJ455024	uncultured ECM sp.	#1	ECM	ITS d1	AJ633577	Uncultured ECM fungus
	Khao Chamao	AMKC1	FJ455025	Russulaceae sp.	#43	ECM	ITS d1	DQ422018	Russula vesca
		AMKC2	FJ455026	Russulaceae sp.	#44	ECM	ITS d1	DQ422018	Russula vesca
			FJ455027	Thelephoraceae sp.	#16	ECM	ITS d1	AF430289	Thelephoraceae
			FJ455028	Soil eukaryote sp.	#1	S	ITS d1	DQ111717	Uncultured soil eukaryote
		AMKC6	FJ455029	Thelephoraceae sp.	#17	ECM	ITS d1	AF430289	Thelephoraceae
		AMKC8	FJ455030	Thelephoraceae sp.	#18	ECM	ITS d1	AF430289	Thelephoraceae
							ITS d1
	Klong Pla Kaeng	AMKP1	FJ455031	Cyphellostereum sp.	#1	S	ITS d1	EU118621	Cyphellostereum laeve
			FJ455032	Russulaceae sp.	#23	ECM	ITS d1	EF530944	Russula favrei
		AMKP2	FJ455033	Sebacina sp.	#1	ECM	ITS d1	DQ974768	Sebacina sp.
Aphyllorchis caudata
	Doi Inthanon	AC1	FJ454893	Thelephoraceae sp.	#19	ECM	ITS r2	EF619800	Thelephoraceae
		AC2	FJ454895	Hypocrea sp.	#2	E	ITS d1	EU280090	Hypocrea virens
			FJ454896	Russulaceae sp.	#39	ECM	ITS c1	AF418621	Russula raoultii
			FJ454897	Sebacina sp.	#4	ECM	ITS c1	AJ534908	Sebacinaceae
			FJ454898	Thelephoraceae sp.	#20	ECM	ITS c1	EF619800	Thelephoraceae
		AC5	FJ454898	Russulaceae sp.	#2	ECM	ITS d1	EF560688	Lactarius gerardii
			FJ454898	Russulaceae sp.	#3	ECM	ITS d1	EF560688	Lactarius gerardii
		AC6	FJ454898	Russulaceae sp.	#4	ECM	ITS r1	EF560688	Lactarius gerardii
		AC6	FJ454899	uncultured ECM sp.	#2	ECM	ITS d1	AM412280	Uncultured ECM fungus
		AC7	FJ454900	Arcangeliella sp.	#1	ECM	ITS d1	EU644702	Arcangeliella camphorata
		AC8	FJ454901	Clavulina sp.	#11	ECM	ITS c1	AJ534708	Clavulinaceae
			FJ454902	Russulaceae sp.	#22	ECM	ITS c2	AF418606	Russula densifolia
			FJ454898	Russulaceae sp.	#5	ECM	ITS r2	EF560688	Lactarius gerardii
		AC10	FJ454894	Russulaceae sp.	#38	ECM	ITS c1	AF418634	Russula olivacea
	Doi Suthep #3	ACS1	FJ454896	Russulaceae sp.	#40	ECM	ITS r2	AF418621	Russula sp.
			FJ454903	Sebacina sp.	#2	ECM	ITS d1	AF440648	Sebacina sp.
		ACS2	FJ454896	Russulaceae sp.	#41	ECM	ITS r3	AF418621	Russula sp.
Cephalanthera exigua
	Doi Pee Pan Nam	CE1	FJ454904	Helotiales sp.	#1	E or ECM	ITS d1	AY627838	Epacris pulchella root fungus
			FJ454905	Rhizoctonia sp.	#1	E	ITS d2	EU591757	Rhizoctonia solani
			FJ454906	Schizothyrium sp.	#1	S	ITS d1	EF134949	Schizothyrium pomi
			FJ454907	Thelephoraceae sp.	#21	ECM	ITS r3	EF218834	Thelephoraceae
			FJ454908	Thelephoraceae sp.	#22	ECM	ITS r2	U83467	Thelephoraceae
			FJ454909	Trichoderma sp.	#1	S	ITS d1	EU769111	Trichoderma longibrachiatum
			FJ454910	Trichoderma sp.	#2	S	ITS d1	EU280121	Trichoderma pubescens
			FJ454911	Trichoderma sp.	#4	S	ITS d1	AJ279483	Trichoderma sp.
		CE2	FJ454907	Thelephoraceae sp.	#21	ECM	ITS d1	EF218834	Thelephoraceae
			FJ454908	Thelephoraceae sp.	#22	ECM	ITS d5	U83467	Thelephoraceae
			FJ454912	Trichoderma sp.	#3	S	ITS d1	AJ279483	Trichoderma sp.
		CE23	FJ454913	Helotiales sp.	#3	E or ECM	ITS d1	AY627838	Epacris pulchella root fungus
		CE40	FJ454914	Naucoria sp.	#1	ECM	ITS d1	AY900084	Naucoria escharoides
			FJ454915	Thelephoraceae sp.	#23	ECM	ITS d2	AB259140	Thelephoraceae
			FJ454907	Thelephoraceae sp.	#21	ECM	ITS r3	EF218834	Thelephoraceae
		CE51	FJ454907	Thelephoraceae sp.	#21	ECM	ITS r2	EF218834	Thelephoraceae
		CE53	FJ454907	Thelephoraceae sp.	#21	ECM	ITS r1	EF218834	Thelephoraceae
		CE55	FJ454907	Thelephoraceae sp.	#21	ECM	ITS r1	EF218834	Thelephoraceae
		CE6	FJ454916	Helotiales sp.	#2	E or ECM	ITS d4	AY627838	Epacris pulchella root fungus
		CE9	FJ454907	Thelephoraceae sp.	#21	ECM	ITS r4	EF218834	Thelephoraceae
